# Supplementary material for: DNA damage shifts circadian clock time via Hausp-dependent Cry1 stabilization
Source: eLife. 2015 Mar 10;4:e04883. doi: 10.7554/eLife.04883 (PMC4352707; doi:10.7554/eLife.04883)
Supplement: Supplementary file 1. — Cry1-associated proteins. Lysates from 293T cells expressing pcDNA3-2xFLAG with no insert (control) or Cry1 after the FLAG tag were used to purify control or Cry1-containing complexes by immunoprecipitation (IP) of the FLAG tag. Components of the resulting complexes were identified by mass spectrometry. The experiment was performed in triplicate and PatternLab for Proteomics (Carvalho et al.) was used to identify statistically enriched partners in Cry1-associated complexes compared to the control. Enrichment (Cry1/control) is the ratio of spectral counts in Cry1 vs control samples for all statistically enriched partners over three experiments. DOI: http://dx.doi.org/10.7554/eLife.04883.023 [file elife04883s001.xlsx]

## Sheet: Sheet1
Fold Enrichment (Cry1/control)	Description	pValue
37.3333	Ubiquitin carboxyl-terminal hydrolase 7 OS=Homo sapiens GN=USP7 PE=1 SV=2	0.0136227
36	Heterogeneous nuclear ribonucleoprotein H OS=Homo sapiens GN=HNRNPH1 PE=1 SV=4 [mRNA processing]	0.00449118
35.3333	Isoform 2 of Polypyrimidine tract-binding protein 1 OS=Homo sapiens GN=PTBP1 [=hnRNPI, mRNA processing]	0.0108126
25	Period circadian protein homolog 1 OS=Homo sapiens GN=PER1 PE=1 SV=2	0.00745125
20	Isoform 2 of DNA-dependent protein kinase catalytic subunit OS=Homo sapiens GN=PRKDC	0.00159092
19	Elongation factor 1-alpha 1 OS=Homo sapiens GN=EEF1A1 PE=1 SV=1	0.0338077
18	Elongation factor 2 OS=Homo sapiens GN=EEF2 PE=1 SV=4	0.00681271
17.6667	Isoform 3 of Heterogeneous nuclear ribonucleoprotein K OS=Homo sapiens GN=HNRNPK	0.0303771
15.6667	14-3-3 protein epsilon OS=Homo sapiens GN=YWHAE PE=1 SV=1	0.00387953
15	Heterogeneous nuclear ribonucleoprotein H2 OS=Homo sapiens GN=HNRNPH2 PE=1 SV=1	0.000393421
14	Heterogeneous nuclear ribonucleoprotein F OS=Homo sapiens GN=HNRNPF PE=1 SV=3	0.00333592
13.3333	Succinate dehydrogenase [ubiquinone] flavoprotein subunit, mitochondrial OS=Homo sapiens GN=SDHA PE=1 SV=2	0.0163207
12.3333	Leucine-rich PPR motif-containing protein, mitochondrial OS=Homo sapiens GN=LRPPRC PE=1 SV=3	0.0189531
12.3333	Eukaryotic initiation factor 4A-I OS=Homo sapiens GN=EIF4A1 PE=1 SV=1	0.00329193
12.3333	Peroxiredoxin-1 OS=Homo sapiens GN=PRDX1 PE=1 SV=1	0.0252461
12	F-box/LRR-repeat protein 3 OS=Homo sapiens GN=FBXL3 PE=1 SV=1	0.0133663
11.6667	Serine/threonine-protein phosphatase 2A 65 kDa regulatory subunit A alpha isoform OS=Homo sapiens GN=PPP2R1A PE=1 SV=4	0.0142247
11	Uncharacterized protein OS=Homo sapiens GN=YWHAZ PE=2 SV=1	0.00431196
9.66667	Isoform 2 of E3 ubiquitin-protein ligase HUWE1 OS=Homo sapiens GN=HUWE1	0.00198356
9.66667	S-phase kinase-associated protein 1 OS=Homo sapiens GN=SKP1 PE=1 SV=2	0.0168254
9.65714	Isoform 2 of Cryptochrome-2 OS=Homo sapiens GN=CRY2	0.000525516
9.4	Uncharacterized protein OS=Homo sapiens GN=TUBB PE=4 SV=1	0.0210302
9	Bifunctional glutamate/proline--tRNA ligase OS=Homo sapiens GN=EPRS PE=1 SV=5	0.0128607
8.66667	Isoform 3 of KH domain-containing, RNA-binding, signal transduction-associated protein 1 OS=Homo sapiens GN=KHDRBS1	0.00309227
8.33333	Isoform 2 of Nucleophosmin OS=Homo sapiens GN=NPM1	0.0411866
8	Isoform 2 of Filamin-A OS=Homo sapiens GN=FLNA	0.00508182
8	Ubiquitin-40S ribosomal protein S27a OS=Homo sapiens GN=RPS27A PE=1 SV=2	0.0248706
7.66667	Isoform 2 of Polyadenylate-binding protein 1 OS=Homo sapiens GN=PABPC1	0.000820645
7.33333	Isoform 2 of Mitochondrial inner membrane protein OS=Homo sapiens GN=IMMT	0.00955183
7.33333	Eukaryotic translation initiation factor 4A2 OS=Homo sapiens GN=EIF4A2 PE=3 SV=1	0.0134827
7.33333	14-3-3 protein theta OS=Homo sapiens GN=YWHAQ PE=1 SV=1	0.0134827
7	T-complex protein 1 subunit alpha OS=Homo sapiens GN=TCP1 PE=1 SV=1	0.000242064
7	Nuclear autoantigenic sperm protein (histone-binding) OS=Homo sapiens GN=NASP PE=2 SV=1	0.019971
6.66667	T-complex protein 1 subunit theta OS=Homo sapiens GN=CCT8 PE=1 SV=4	3.51053e-05
6.66667	Isoform 2 of Probable ubiquitin carboxyl-terminal hydrolase FAF-X OS=Homo sapiens GN=USP9X	0.000525289
6.66667	ATP synthase subunit alpha, mitochondrial OS=Homo sapiens GN=ATP5A1 PE=1 SV=1	0.00460294
6.66667	Isoform 2 of 26S protease regulatory subunit 6B OS=Homo sapiens GN=PSMC4	0.00877023
6.66667	Serine/threonine-protein phosphatase 2A catalytic subunit beta isoform OS=Homo sapiens GN=PPP2CB PE=1 SV=1	0.0302629
6.66667	Poly(rC)-binding protein 1 OS=Homo sapiens GN=PCBP1 PE=1 SV=2	0.0360461
6.33333	4-trimethylaminobutyraldehyde dehydrogenase OS=Homo sapiens GN=ALDH9A1 PE=1 SV=3	0.000661948
6.33333	Isoform Short of 14-3-3 protein beta/alpha OS=Homo sapiens GN=YWHAB	0.0056775
6.33333	ADP/ATP translocase 2 OS=Homo sapiens GN=SLC25A5 PE=1 SV=7	0.00806504
6.33333	26S protease regulatory subunit 10B OS=Homo sapiens GN=PSMC6 PE=1 SV=1	0.0106894
6.33333	T-complex protein 1 subunit delta OS=Homo sapiens GN=CCT4 PE=3 SV=1	0.0195103
6.33333	Matrin-3 OS=Homo sapiens GN=MATR3 PE=1 SV=2	0.0226501
6.33333	Isoform 2 of Probable E3 ubiquitin-protein ligase MYCBP2 OS=Homo sapiens GN=MYCBP2	0.042127
6	RuvB-like 1 OS=Homo sapiens GN=RUVBL1 PE=1 SV=1	0.000489044
6	26S protease regulatory subunit 8 OS=Homo sapiens GN=PSMC5 PE=1 SV=1	0.000489044
6	C-1-tetrahydrofolate synthase, cytoplasmic OS=Homo sapiens GN=MTHFD1 PE=1 SV=3	0.00374522
6	DnaJ homolog subfamily A member 1 OS=Homo sapiens GN=DNAJA1 PE=1 SV=2	0.00374522
6	40S ribosomal protein S14 OS=Homo sapiens GN=RPS14 PE=1 SV=3	0.00617424
6	Isoform 2 of Interleukin enhancer-binding factor 3 OS=Homo sapiens GN=ILF3	0.00617424
6	Isoform Short of Heterogeneous nuclear ribonucleoprotein U OS=Homo sapiens GN=HNRNPU	0.0104841
6	Ubiquitin-like modifier-activating enzyme 1 OS=Homo sapiens GN=UBA1 PE=1 SV=3	0.0223543
6	78 kDa glucose-regulated protein OS=Homo sapiens GN=HSPA5 PE=1 SV=2	0.0250754
6	Polyubiquitin-B OS=Homo sapiens GN=UBB PE=1 SV=1	0.0333833
6	Isoform 2 of ATP-citrate synthase OS=Homo sapiens GN=ACLY	0.0333833
5.66667	Inosine-5'-monophosphate dehydrogenase 2 OS=Homo sapiens GN=IMPDH2 PE=1 SV=2	0.00109606
5.66667	Arginine--tRNA ligase, cytoplasmic OS=Homo sapiens GN=RARS PE=1 SV=2	0.00306113
5.66667	Isoform 2 of Multifunctional protein ADE2 OS=Homo sapiens GN=PAICS	0.0124481
5.55556	Fatty acid synthase OS=Homo sapiens GN=FASN PE=1 SV=3	0.03074
5.33333	Isoleucine--tRNA ligase, cytoplasmic OS=Homo sapiens GN=IARS PE=1 SV=2	0.00010102
5.33333	Ubiquitin carboxyl-terminal hydrolase 11 OS=Homo sapiens GN=USP11 PE=1 SV=3	0.0039831
5.33333	Peroxiredoxin-4 OS=Homo sapiens GN=PRDX4 PE=1 SV=1	0.011323
5.33333	RuvB-like 2 OS=Homo sapiens GN=RUVBL2 PE=1 SV=3	0.020321
5.05	Keratin, type I cytoskeletal 10 OS=Homo sapiens GN=KRT10 PE=1 SV=6	0.0427683
5	Uncharacterized protein OS=Homo sapiens GN=PPP2R1B PE=2 SV=1	0.00113921
5	T-complex protein 1 subunit zeta OS=Homo sapiens GN=CCT6A PE=1 SV=3	0.00113921
5	26S protease regulatory subunit 4 OS=Homo sapiens GN=PSMC1 PE=1 SV=1	0.00113921
5	26S proteasome non-ATPase regulatory subunit 3 OS=Homo sapiens GN=PSMD3 PE=1 SV=2	0.0128607
5	DNA replication licensing factor MCM7 OS=Homo sapiens GN=MCM7 PE=1 SV=4	0.0294425
4.92857	Uncharacterized protein OS=Homo sapiens GN=HSPA1A PE=3 SV=1	0.000628627
4.90909	Keratin, type II cytoskeletal 2 epidermal OS=Homo sapiens GN=KRT2 PE=1 SV=2	0.0409399
4.72727	Isoform M1 of Pyruvate kinase isozymes M1/M2 OS=Homo sapiens GN=PKM2	0.0159688
4.66667	Exportin-1 OS=Homo sapiens GN=XPO1 PE=1 SV=1	0.000194086
4.66667	Period circadian protein homolog 2 OS=Homo sapiens GN=PER2 PE=1 SV=2	0.000194086
4.66667	116 kDa U5 small nuclear ribonucleoprotein component OS=Homo sapiens GN=EFTUD2 PE=1 SV=1	0.000194086
4.66667	Uncharacterized protein OS=Homo sapiens GN=HSPA1B PE=3 SV=1	0.00584559
4.66667	Isoform 2 of Transcription intermediary factor 1-beta OS=Homo sapiens GN=TRIM28	0.0070863
4.66667	Uncharacterized protein OS=Homo sapiens GN=HNRNPL PE=2 SV=1	0.0189983
4.66667	DNA replication licensing factor MCM3 OS=Homo sapiens GN=MCM3 PE=1 SV=3	0.0189983
4.5	SCY1-like 2 (S. cerevisiae) OS=Homo sapiens GN=SCYL2 PE=4 SV=2	0.0342936
4.33333	Isoform 2 of Heterogeneous nuclear ribonucleoprotein A3 OS=Homo sapiens GN=HNRNPA3	0.000281002
4.33333	NADH dehydrogenase [ubiquinone] iron-sulfur protein 3, mitochondrial OS=Homo sapiens GN=NDUFS3 PE=1 SV=1	0.000281002
4.33333	GMP synthase [glutamine-hydrolyzing] OS=Homo sapiens GN=GMPS PE=1 SV=1	0.00374522
4.33333	Isoform Short of Splicing factor, proline- and glutamine-rich OS=Homo sapiens GN=SFPQ	0.00374522
4.33333	Importin subunit beta-1 OS=Homo sapiens GN=KPNB1 PE=1 SV=2	0.00972088
4.33333	Aspartate--tRNA ligase, cytoplasmic OS=Homo sapiens GN=DARS PE=1 SV=2	0.00972088
4.33333	Glycine--tRNA ligase OS=Homo sapiens GN=GARS PE=1 SV=3	0.00972088
4.33333	Cullin-1 OS=Homo sapiens GN=CUL1 PE=1 SV=2	0.00972088
4.33333	Isoform BMAL1A of Aryl hydrocarbon receptor nuclear translocator-like protein 1 OS=Homo sapiens GN=ARNTL	0.0333833
4	Amidophosphoribosyltransferase OS=Homo sapiens GN=PPAT PE=1 SV=1	0.00326669
4	Protein arginine N-methyltransferase 5 OS=Homo sapiens GN=PRMT5 PE=1 SV=4	0.00326669
4	Ribosomal protein S3 OS=Homo sapiens GN=RPS3 PE=4 SV=1	0.00531831
3.66667	60S ribosomal protein L10 OS=Homo sapiens GN=RPL10 PE=1 SV=4	0.000661948
3.66667	Methionine--tRNA ligase, cytoplasmic OS=Homo sapiens GN=MARS PE=1 SV=2	0.000661948
3.66667	Complement component 1 Q subcomponent-binding protein, mitochondrial OS=Homo sapiens GN=C1QBP PE=1 SV=1	0.000661948
3.66667	DNA replication licensing factor MCM4 OS=Homo sapiens GN=MCM4 PE=1 SV=5	0.000661948
3.66667	Thioredoxin OS=Homo sapiens GN=TXN PE=1 SV=3	0.00806504
3.66667	26S proteasome non-ATPase regulatory subunit 11 OS=Homo sapiens GN=PSMD11 PE=1 SV=3	0.00806504
3.66667	X-ray repair cross-complementing protein 5 OS=Homo sapiens GN=XRCC5 PE=1 SV=3	0.00806504
3.33333	Methylosome protein 50 OS=Homo sapiens GN=WDR77 PE=1 SV=1	0.00109606
3.33333	Poly(A) binding protein, cytoplasmic 4 (Inducible form) (Fragment) OS=Homo sapiens GN=PABPC4 PE=4 SV=1	0.00109606
3.33333	14-3-3 protein eta OS=Homo sapiens GN=YWHAH PE=1 SV=4	0.00109606
3.33333	Polyadenylate-binding protein 3 OS=Homo sapiens GN=PABPC3 PE=1 SV=2	0.00109606
