# Supplementary material for: DNA damage shifts circadian clock time via Hausp-dependent Cry1 stabilization
Source: eLife. 2015 Mar 10;4:e04883. doi: 10.7554/eLife.04883 (PMC4352707; doi:10.7554/eLife.04883)
Supplement: Supplementary file 2. — Cry2-associated proteins. Lysates from 293T cells expressing pcDNA3-2xFLAG with no insert (control) or Cry2 after the FLAG tag were used to purify control or Cry1-containing complexes by immunoprecipitation (IP) of the FLAG tag. Components of the resulting complexes were identified by mass spectrometry. The experiment was performed in triplicate and PatternLab for Proteomics (Carvalho et al.) was used to identify statistically enriched partners in Cry2-associated complexes compared to the control. Enrichment (Cry2/control) is the ratio of spectral counts in Cry2 vs control samples for all statistically enriched partners over three experiments. DOI: http://dx.doi.org/10.7554/eLife.04883.024 [file elife04883s002.xlsx]

## Sheet: Sheet1
Fold Enrichment (Cry2/control)	Description	pValue
27	Isoform 2 of DNA-dependent protein kinase catalytic subunit OS=Homo sapiens GN=PRKDC	0.00476009
19	Period circadian protein homolog 1 OS=Homo sapiens GN=PER1 PE=1 SV=2	0.0056067
17.3333	Isoform 2 of E3 ubiquitin-protein ligase HUWE1 OS=Homo sapiens GN=HUWE1	2.50114e-05
13.6667	T-complex protein 1 subunit beta OS=Homo sapiens GN=CCT2 PE=1 SV=4	0.00563395
13	Histone acetyltransferase type B catalytic subunit OS=Homo sapiens GN=HAT1 PE=1 SV=1	0.00224686
12.6667	Elongation factor 2 OS=Homo sapiens GN=EEF2 PE=1 SV=4	0.0130433
12.6667	F-box/LRR-repeat protein 3 OS=Homo sapiens GN=FBXL3 PE=1 SV=1	0.0192976
12.3333	DEAD (Asp-Glu-Ala-Asp) box polypeptide 3, X-linked OS=Homo sapiens GN=DDX3X PE=2 SV=1	0.0210228
12	Eukaryotic initiation factor 4A-I OS=Homo sapiens GN=EIF4A1 PE=1 SV=1	0.0133663
11.6667	Ubiquitin carboxyl-terminal hydrolase 7 OS=Homo sapiens GN=USP7 PE=1 SV=2	0.00227149
11.3333	Lamina-associated polypeptide 2, isoforms beta/gamma OS=Homo sapiens GN=TMPO PE=1 SV=2	0.0045606
11.3333	Isoform 2 of Heterogeneous nuclear ribonucleoprotein K OS=Homo sapiens GN=HNRNPK	0.0110969
9.66667	Dolichyl-diphosphooligosaccharide--protein glycosyltransferase subunit 1 OS=Homo sapiens GN=RPN1 PE=1 SV=1	0.000300623
9.66667	Isoform 2 of Filamin-A OS=Homo sapiens GN=FLNA	0.000980371
9	Isoform SV of 14-3-3 protein epsilon OS=Homo sapiens GN=YWHAE	7.86299e-05
9	Isoform 2 of ATP-citrate synthase OS=Homo sapiens GN=ACLY	0.00806504
9	Bifunctional glutamate/proline--tRNA ligase OS=Homo sapiens GN=EPRS PE=1 SV=5	0.0167856
9	Isoleucine--tRNA ligase, cytoplasmic OS=Homo sapiens GN=IARS PE=1 SV=2	0.0294425
8.66667	Elongation factor 1-alpha 1 OS=Homo sapiens GN=EEF1A1 PE=1 SV=1	0.00226771
8.66667	Leucine-rich PPR-motif-containing OS=Homo sapiens GN=LRPPRC PE=4 SV=1	0.00501545
8.5	Uncharacterized protein OS=Homo sapiens GN=HSPA1A PE=3 SV=1	0.000645485
8.2	40S ribosomal protein S3 OS=Homo sapiens GN=RPS3 PE=1 SV=2	0.0115618
8	Isoform 2 of Protein transport protein Sec16A OS=Homo sapiens GN=SEC16A	0.00186922
8	26S proteasome non-ATPase regulatory subunit 3 OS=Homo sapiens GN=PSMD3 PE=1 SV=2	0.0141171
7.66667	Isoform 2 of Far upstream element-binding protein 2 OS=Homo sapiens GN=KHSRP	0.0250754
7.66667	ATP-dependent RNA helicase DDX3Y OS=Homo sapiens GN=DDX3Y PE=1 SV=2	0.0312946
7.33333	Transitional endoplasmic reticulum ATPase OS=Homo sapiens GN=VCP PE=1 SV=4	2.26011e-05
7.33333	RuvB-like 2 OS=Homo sapiens GN=RUVBL2 PE=1 SV=3	0.00310681
7.33333	dCTP pyrophosphatase 1 OS=Homo sapiens GN=DCTPP1 PE=1 SV=1	0.0134827
7.33333	Isoform 2 of Eukaryotic initiation factor 4A-II OS=Homo sapiens GN=EIF4A2	0.022115
7.33333	BAG family molecular chaperone regulator 2 OS=Homo sapiens GN=BAG2 PE=1 SV=1	0.0266503
7.33333	Putative heat shock 70 kDa protein 7 OS=Homo sapiens GN=HSPA7 PE=5 SV=2	0.0289465
7	DNA damage-binding protein 1 OS=Homo sapiens GN=DDB1 PE=1 SV=1	0.000242064
7	Serine/threonine-protein phosphatase 2A 55 kDa regulatory subunit B alpha isoform OS=Homo sapiens GN=PPP2R2A PE=1 SV=1	0.00326669
7	Isoform 3 of KH domain-containing, RNA-binding, signal transduction-associated protein 1 OS=Homo sapiens GN=KHDRBS1	0.0224544
7	Elongation factor Tu, mitochondrial OS=Homo sapiens GN=TUFM PE=1 SV=2	0.0300849
6.66667	Nucleolin OS=Homo sapiens GN=NCL PE=1 SV=3	0.00150819
6.66667	Elongation factor 1-alpha 2 OS=Homo sapiens GN=EEF1A2 PE=1 SV=1	0.00150819
6.66667	Isoform 2 of Multifunctional protein ADE2 OS=Homo sapiens GN=PAICS	0.00877023
6.66667	26S protease regulatory subunit 7 OS=Homo sapiens GN=PSMC2 PE=1 SV=3	0.00877023
6.33333	26S protease regulatory subunit 8 OS=Homo sapiens GN=PSMC5 PE=1 SV=1	4.46083e-05
6.33333	40S ribosomal protein S2 OS=Homo sapiens GN=RPS2 PE=1 SV=2	0.000661948
6.33333	DNA replication licensing factor MCM7 OS=Homo sapiens GN=MCM7 PE=1 SV=4	0.00806504
6.11111	Fatty acid synthase OS=Homo sapiens GN=FASN PE=1 SV=3	0.00171819
6	Putative pre-mRNA-splicing factor ATP-dependent RNA helicase DHX15 OS=Homo sapiens GN=DHX15 PE=1 SV=2	0.00617424
6	Matrin-3 OS=Homo sapiens GN=MATR3 PE=1 SV=2	0.0153473
6	Non-POU domain-containing octamer-binding protein OS=Homo sapiens GN=NONO PE=1 SV=4	0.0223543
5.66667	E3 ubiquitin-protein ligase UBR5 OS=Homo sapiens GN=UBR5 PE=1 SV=2	0.00109606
5.66667	Chaperonin containing TCP1, subunit 5 (epsilon) OS=Homo sapiens GN=CCT5 PE=2 SV=1	0.00109606
5.66667	Heat shock 70kDa protein 8 (Fragment) OS=Homo sapiens GN=HSPA8 PE=3 SV=1	0.00306113
5.66667	Isoform 2 of Anaphase-promoting complex subunit 7 OS=Homo sapiens GN=ANAPC7	0.00306113
5.66667	Isoform 2 of Probable ATP-dependent RNA helicase DDX17 OS=Homo sapiens GN=DDX17	0.00306113
5.66667	Succinate dehydrogenase [ubiquinone] flavoprotein subunit, mitochondrial OS=Homo sapiens GN=SDHA PE=1 SV=2	0.00306113
5.66667	T-complex protein 1 subunit delta OS=Homo sapiens GN=CCT4 PE=1 SV=4	0.0088987
5.66667	Heat shock 60kDa protein 1 (chaperonin) OS=Homo sapiens GN=HSPD1 PE=2 SV=1	0.0088987
5.66667	26S proteasome non-ATPase regulatory subunit 11 OS=Homo sapiens GN=PSMD11 PE=1 SV=3	0.0124481
5.66667	DnaJ homolog subfamily C member 7 OS=Homo sapiens GN=DNAJC7 PE=1 SV=2	0.0124481
5.66667	Aspartate--tRNA ligase, cytoplasmic OS=Homo sapiens GN=DARS PE=1 SV=2	0.0162663
5.66667	Endoribonuclease Dicer OS=Homo sapiens GN=DICER1 PE=1 SV=3	0.0162663
5.66667	Exportin-1 OS=Homo sapiens GN=XPO1 PE=1 SV=1	0.0286176
5.4	Heat shock protein HSP 90-beta OS=Homo sapiens GN=HSP90AB1 PE=1 SV=4	0.00182513
5.33333	Sodium/potassium-transporting ATPase subunit alpha-1 OS=Homo sapiens GN=ATP1A1 PE=1 SV=1	0.00010102
5.33333	Isoform 2 of Double-stranded RNA-specific adenosine deaminase OS=Homo sapiens GN=ADAR	0.00010102
5.33333	Glycine--tRNA ligase OS=Homo sapiens GN=GARS PE=1 SV=3	0.00010102
5.33333	C-1-tetrahydrofolate synthase, cytoplasmic OS=Homo sapiens GN=MTHFD1 PE=1 SV=3	0.001445
5.33333	Isoform 2 of 26S protease regulatory subunit 6B OS=Homo sapiens GN=PSMC4	0.011323
5.33333	116 kDa U5 small nuclear ribonucleoprotein component OS=Homo sapiens GN=EFTUD2 PE=1 SV=1	0.011323
5.33333	Isoform 2 of 26S proteasome non-ATPase regulatory subunit 1 OS=Homo sapiens GN=PSMD1	0.0156879
5.33333	Nucleoredoxin OS=Homo sapiens GN=NXN PE=1 SV=2	0.020321
5	U5 small nuclear ribonucleoprotein 200 kDa helicase OS=Homo sapiens GN=SNRNP200 PE=1 SV=2	0.00113921
5	26S proteasome non-ATPase regulatory subunit 2 OS=Homo sapiens GN=PSMD2 PE=1 SV=3	0.00113921
5	Isoform 2 of Coatomer subunit alpha OS=Homo sapiens GN=COPA	0.00113921
5	40S ribosomal protein S14 OS=Homo sapiens GN=RPS14 PE=1 SV=3	0.00806504
5	Putative heat shock protein HSP 90-beta-3 OS=Homo sapiens GN=HSP90AB3P PE=5 SV=1	0.00806504
5	Chaperonin containing TCP1, subunit 8 (theta) OS=Homo sapiens GN=CCT8 PE=2 SV=1	0.00806504
5	Isoform 2 of Probable E3 ubiquitin-protein ligase MYCBP2 OS=Homo sapiens GN=MYCBP2	0.00806504
5	Isoform 2 of Microtubule-associated protein 4 OS=Homo sapiens GN=MAP4	0.00806504
5	Isoform 2 of Structural maintenance of chromosomes protein 2 OS=Homo sapiens GN=SMC2	0.00806504
4.66667	Ribosomal protein S17 (Fragment) OS=Homo sapiens GN=RPS17 PE=3 SV=1	0.000194086
4.66667	Importin subunit alpha-1 OS=Homo sapiens GN=KPNA1 PE=1 SV=3	0.000194086
4.66667	Phosphoglycerate dehydrogenase OS=Homo sapiens GN=PHGDH PE=4 SV=1	0.00266406
4.66667	Heat shock protein 90kDa alpha (cytosolic), class A member 1 (Fragment) OS=Homo sapiens GN=HSP90AA1 PE=4 SV=1	0.00266406
4.66667	Isoform 2 of Probable ubiquitin carboxyl-terminal hydrolase FAF-X OS=Homo sapiens GN=USP9X	0.00266406
4.66667	Serine/threonine-protein phosphatase 2A catalytic subunit beta isoform OS=Homo sapiens GN=PPP2CB PE=1 SV=1	0.0070863
4.66667	14-3-3 protein theta OS=Homo sapiens GN=YWHAQ PE=1 SV=1	0.0070863
4.66667	Serine/threonine-protein phosphatase 2A 55 kDa regulatory subunit B delta isoform OS=Homo sapiens GN=PPP2R2D PE=1 SV=1	0.0070863
4.66667	CSE1 chromosome segregation 1-like (yeast) OS=Homo sapiens GN=CSE1L PE=4 SV=1	0.0189983
4.66667	Ribosomal protein L10 OS=Homo sapiens GN=RPL10 PE=4 SV=1	0.0189983
4.66667	Isoform 2 of Heterogeneous nuclear ribonucleoprotein M OS=Homo sapiens GN=HNRNPM	0.0189983
4.33333	GTP-binding nuclear protein Ran OS=Homo sapiens GN=RAN PE=1 SV=3	0.000281002
4.33333	Isoform 2 of Structural maintenance of chromosomes protein 4 OS=Homo sapiens GN=SMC4	0.000281002
4.33333	Cytoplasmic dynein 1 heavy chain 1 OS=Homo sapiens GN=DYNC1H1 PE=1 SV=5	0.000281002
4.33333	A-kinase anchor protein 8 OS=Homo sapiens GN=AKAP8 PE=1 SV=1	0.00374522
4.33333	Poly(rC)-binding protein 1 OS=Homo sapiens GN=PCBP1 PE=1 SV=2	0.00972088
4.33333	26S protease regulatory subunit 6A OS=Homo sapiens GN=PSMC3 PE=1 SV=3	0.00972088
4.33333	X-ray repair cross-complementing protein 6 OS=Homo sapiens GN=XRCC6 PE=1 SV=2	0.00972088
4	Isoform 2 of Heterogeneous nuclear ribonucleoprotein D-like OS=Homo sapiens GN=HNRPDL	0.00326669
4	Sodium/potassium-transporting ATPase subunit alpha-3 OS=Homo sapiens GN=ATP1A3 PE=1 SV=3	0.00326669
3.66667	Isoform 2 of 5'-3' exoribonuclease 2 OS=Homo sapiens GN=XRN2	0.000661948
3.66667	Translational activator GCN1 OS=Homo sapiens GN=GCN1L1 PE=1 SV=6	0.000661948
3.66667	40S ribosomal protein S6 OS=Homo sapiens GN=RPS6 PE=3 SV=1	0.000661948
3.66667	Uncharacterized protein OS=Homo sapiens GN=MARS PE=2 SV=1	0.000661948
3.66667	Probable ATP-dependent RNA helicase DDX20 OS=Homo sapiens GN=DDX20 PE=1 SV=2	0.000661948
3.66667	Ubiquitin carboxyl-terminal hydrolase 11 OS=Homo sapiens GN=USP11 PE=1 SV=3	0.000661948
3.66667	Isoform 2 of Protein arginine N-methyltransferase 1 OS=Homo sapiens GN=PRMT1	0.000661948
3.67	Cytoskeleton-associated protein 4 OS=Homo sapiens GN=CKAP4 PE=1 SV=2	0.000661948
3.67	Crk-like protein OS=Homo sapiens GN=CRKL PE=1 SV=1	0.00806504
3.67	DNA replication licensing factor MCM5 OS=Homo sapiens GN=MCM5 PE=1 SV=5	0.00806504
3.67	DNA replication licensing factor MCM4 OS=Homo sapiens GN=MCM4 PE=1 SV=5	0.00806504
3.67	E3 SUMO-protein ligase RanBP2 OS=Homo sapiens GN=RANBP2 PE=1 SV=2	0.00806504
3.67	Spermidine synthase OS=Homo sapiens GN=SRM PE=1 SV=1	0.00109606
3.33	Gem-associated protein 5 OS=Homo sapiens GN=GEMIN5 PE=1 SV=3	0.00109606
3.33	RING finger protein 219 OS=Homo sapiens GN=RNF219 PE=1 SV=1	0.00109606
3.33	Isoform 2 of Cullin-associated NEDD8-dissociated protein 1 OS=Homo sapiens GN=CAND1	0.00109606
3.33	T-complex protein 1 subunit zeta OS=Homo sapiens GN=CCT6A PE=1 SV=3	0.00109606
3.33	Isoform CNPI of 2',3'-cyclic-nucleotide 3'-phosphodiesterase OS=Homo sapiens GN=CNP	0.0011
