# Supplementary material for: DNA damage shifts circadian clock time via Hausp-dependent Cry1 stabilization
Source: eLife. 2015 Mar 10;4:e04883. doi: 10.7554/eLife.04883 (PMC4352707; doi:10.7554/eLife.04883)
Supplement: Supplementary file 3. — Chromatin binding of circadian transcription factors to loci encoding DNA repair proteins. Published data (Koike et al., 2012, Table S2) was searched for the text string ‘repair’ to make a preliminary identification of chromatin regions near genes involved in DNA repair that were found to be associated with each of the seven circadian transcription factors Cry1, Cry2, Per1, Per2, Clock, Npas2, and Bmal1. DOI: http://dx.doi.org/10.7554/eLife.04883.025 [file elife04883s003.xlsx]

## Sheet: Sheet1
Supplementary file 3: Chromatin binding of circadian transcription factors at loci encoding DNA repair proteins
Number of binding sites reported by Koike et al. for each transcription factor in chromatin region near indicated genes
	Cry1	Cry2	Per1	Per2	Clock	Bmal1	Npas2
Dclre1a	5	4	0	2	2	1	0
Ercc6	1	0	0	1	1	1	0
Ercc6l	0	0	0	0	1	1	0
Mms19	1	0	0	1	0	0	0
Msh2	1	0	0	0	0	0	0
Rad23b	2	2	1	0	0	0	0
Rad50	1	1	0	1	1	1	0
Rint1	1	0	0	0	0	0	0
Rad51	1	0	0	1	0	0	0
Rad51c	0	0	0	1	0	1	0
Rad51l1	6	2	1	3	0	3	0
Rad51l3	1	1	0	1	0	0	0
Rev1	6	4	1	0	1	0	0
Xrcc1	3	3	2	2	1	2	1
Xrcc3	3	2	0	2	0	0	0
Xrcc5	1	0	0	0	0	0	0
Xrcc6	1	1	1	1	0	0	0
Xpc	0	0	0	1	0	0	0
TOTAL	34	20	6	17	7	10	1
